# Supplementary material for: Standard Doses of Cholecalciferol Reduce Glucose and Increase Glutamine in Obesity-Related Hypertension: Results of a Randomized Trial
Source: Int J Mol Sci. 2024 Mar 18;25(6):3416. doi: 10.3390/ijms25063416 (PMC10969945; doi:10.3390/ijms25063416)
Supplement: Supplementary file 1 [file ijms-25-03416-s001.zip]

Archive with 1 entries (1 files):
- ijms-2885725-supplementary.pdf
